# Supplementary material for: Assessment of Microplastic Exposure in Diabetic Patients Using Insulin
Source: Toxics. 2025 Oct 29;13(11):926. doi: 10.3390/toxics13110926 (PMC12656115; doi:10.3390/toxics13110926)
Supplement: Supplementary file 1 [file toxics-13-00926-s001.zip]

Archive with 1 entries (1 files):
- toxics-3935824-supplementary.pdf
